# Supplementary material for: A Method to Calibrate Chemical-Agnostic Quantitative Adverse Outcome Pathways on Multiple Chemical Data
Source: Chem Res Toxicol. 2026 Apr 14;39(5):852–61. doi: 10.1021/acs.chemrestox.5c00435 (PMC13188161; doi:10.1021/acs.chemrestox.5c00435)
Supplement: Supplementary file 2 [file tx5c00435_si_002.xlsx]

## Sheet: Veltman2025
Cluster	Study	Chemical	Species	Strain	Sex	Route	N_subj	Unit	Dose	Liver	Unit_liver	Mod	Liver_M	BrdU_mean	BrdU_SD	N_tumour	Tumour	Extra_tumour	ETI	LogBrdUSD	LogBrdUmean
1	European Comission (2015)	Isoxaflutole	Rat	SD	Female	Diet	10	mg/kg	0	0	Âµg/mL	1	0	0.9	0.949	75	2	0	0	0.864619	-0.479143
	European Comission (2015)	Isoxaflutole	Rat	SD	Female	Diet	10	mg/kg	2	0.31033	Âµg/mL	1	0.31033	1.24	0.817	75	2	0	0	0.600454	0.0348388
	European Comission (2015)	Isoxaflutole	Rat	SD	Female	Diet	10	mg/kg	20	1.85396	Âµg/mL	1	1.85396	1	0.824	75	2	0	0.00164408	0.71985	-0.259092
	European Comission (2015)	Isoxaflutole	Rat	SD	Female	Diet	10	mg/kg	50	4.63489	Âµg/mL	1	4.63489	0.8	0.449	75	3	1	0.0114667	0.523295	-0.360062
	European Comission (2015)	Isoxaflutole	Rat	SD	Female	Diet	10	mg/kg	200	18.5396	Âµg/mL	1	18.5396	2.04	1.415	75	15	14	0.181938	0.626736	0.516551
	European Comission (2015)	Isoxaflutole	Rat	SD	Female	Diet	10	mg/kg	500	47.0525	Âµg/mL	1	47.0525	2.1	1.068	75	47	46	0.61798	0.47962	0.62692
2	Benson (1999)	Carbon tetrachloride	Rat	F344	Male	Inhalation	10	ppm	0	0	mg/L	0.001	0	1.3889	0.3558	50	1	0	0	0.252114	0.296731
	Benson (1999)	Carbon tetrachloride	Rat	F344	Male	Inhalation	10	ppm	5	279.777	mg/L	0.001	0.279778	1.211	0.29475	50	1	0	0	0.2399	0.16267
	Benson (1999)	Carbon tetrachloride	Rat	F344	Male	Inhalation	10	ppm	20	1125.59	mg/L	0.001	1.12559	1.448	0.23745	50	1	0	1.88e-06	0.162898	0.356915
	Benson (1999)	Carbon tetrachloride	Rat	F344	Male	Inhalation	10	ppm	100	5636.82	mg/L	0.001	5.63682	4.5315	1.54166	50	20	20	0.391599	0.330938	1.45629
3	Richardson (1992)	Methapyrilene hydrochloride	Rat	F344	Male	Diet	10	ppm	0	0	ÂµM	0.2978	0	2.6	0.5	20	5	0	0	0.190564	0.937354
	Richardson (1992)	Methapyrilene hydrochloride	Rat	F344	Male	Diet	6	ppm	62.5	20.4169	ÂµM	0.2978	6.08016	1.6	0.4	20	5	0	0.0154999	0.246221	0.439691
	Richardson (1992)	Methapyrilene hydrochloride	Rat	F344	Male	Diet	6	ppm	125	40.8339	ÂµM	0.2978	12.1603	6.3	1.9	30	13	7	0.243265	0.295048	1.79702
	Richardson (1992)	Methapyrilene hydrochloride	Rat	F344	Male	Diet	6	ppm	250	81.6677	ÂµM	0.2978	24.3206	16.7	4.4	20	18	17	0.867792	0.259065	2.78185
	Richardson (1992)	Methapyrilene hydrochloride	Rat	F344	Male	Diet	6	ppm	1000	326.671	ÂµM	0.2978	97.2826	67.8	2.6	20	20	20	0.999635	0.038334	4.21583
4	TOX46	Methapyrilene hydrochloride	Rat	F344	Male	Diet	9	ppm	0	0	ÂµM	0.2978	0	1.34	0.22	20	5	0	0	0.163089	0.279371
	TOX46	Methapyrilene hydrochloride	Rat	F344	Male	Diet	8	ppm	50	16.3533	ÂµM	0.2978	4.87001	1.3	0.33	20	5	0	0.00595755	0.249894	0.231141
	TOX46	Methapyrilene hydrochloride	Rat	F344	Male	Diet	10	ppm	100	36.7949	ÂµM	0.2978	10.9575	3.25	1.49	20	8	4	0.169649	0.436778	1.08327
	TOX46	Methapyrilene hydrochloride	Rat	F344	Male	Diet	8	ppm	250	81.6677	ÂµM	0.2978	24.3206	7.58	2.01	20	18	17	0.867792	0.26068	1.99154
	TOX46	Methapyrilene hydrochloride	Rat	F344	Male	Diet	9	ppm	1000	326.671	ÂµM	0.2978	97.2826	51.01	4.56	20	20	20	0.999635	0.0892164	3.92804
5	TOX77	Hexachlorobenzene	Rat	SD	Female	Gavage	10	mg/kg bw	0	27	ng/g	0.001045	0.028215	1.63	0.24	52	0	0	7.78e-07	0.14645	0.477856
	TOX77	Hexachlorobenzene	Rat	SD	Female	Gavage	9	mg/kg bw	0.03	422	ng/g	0.001045	0.44099	1.35	0.35	53	0	0	8.06e-05	0.255054	0.267578
	TOX77	Hexachlorobenzene	Rat	SD	Female	Gavage	10	mg/kg bw	0.1	1120	ng/g	0.001045	1.1704	1.25	0.24	53	0	0	0.000418448	0.190265	0.205043
	TOX77	Hexachlorobenzene	Rat	SD	Female	Gavage	10	mg/kg bw	0.3	4140	ng/g	0.001045	4.3263	0.98	0.29	53	0	0	0.00378958	0.28973	-0.0621746
	TOX77	Hexachlorobenzene	Rat	SD	Female	Gavage	10	mg/kg bw	1	11800	ng/g	0.001045	12.331	0.85	0.14	53	1	1	0.0218025	0.163605	-0.175902
	TOX77	Hexachlorobenzene	Rat	SD	Female	Gavage	10	mg/kg bw	3	37700	ng/g	0.001045	39.3965	1.05	0.08	53	7	7	0.1367	0.0760803	0.0458961
	TOX77	Hexachlorobenzene	Rat	SD	Female	Gavage	10	mg/kg bw	10	119000	ng/g	0.001045	124.355	3.16	1.02	53	28	28	0.524312	0.314821	1.10102
	TOX77	Hexachlorobenzene	Rat	SD	Female	Gavage	10	mg/kg bw	25	270000	ng/g	0.001045	282.15	3.45	0.52	53	43	43	0.814618	0.149879	1.22714
6	TR520	Pentachlorobiphenyl 126	Rat	SD	Female	Gavage	10	ng/kg	0	0	ng/g	0.001045	0	0.759	0.109	53	1	0	0	0.142878	-0.285961
	TR520	Pentachlorobiphenyl 126	Rat	SD	Female	Gavage	10	ng/kg	10	2569	ng/g	0.001045	2.6846	0.818	0.128	53	1	0	3.48e-07	0.155534	-0.212988
	TR520	Pentachlorobiphenyl 126	Rat	SD	Female	Gavage	8	ng/kg	30	8570	ng/g	0.001045	8.95565	1.28	0.372	55	1	0	6.34e-06	0.284754	0.206318
	TR520	Pentachlorobiphenyl 126	Rat	SD	Female	Gavage	10	ng/kg	100	33028	ng/g	0.001045	34.5143	0.753	0.121	53	1	0	0.000162393	0.159668	-0.296437
	TR520	Pentachlorobiphenyl 126	Rat	SD	Female	Gavage	10	ng/kg	175	70956	ng/g	0.001045	74.149	1.018	0.093	53	1	0	0.0010193	0.0911658	0.0136843
	TR520	Pentachlorobiphenyl 126	Rat	SD	Female	Gavage	10	ng/kg	300	123372	ng/g	0.001045	128.924	1.226	0.084	53	1	0	0.0038405	0.0684353	0.201415
	TR520	Pentachlorobiphenyl 126	Rat	SD	Female	Gavage	10	ng/kg	550	220515	ng/g	0.001045	230.438	1.391	0.133	51	2	1	0.0153281	0.0953972	0.325473
	TR520	Pentachlorobiphenyl 126	Rat	SD	Female	Gavage	10	ng/kg	1000	412581	ng/g	0.001045	431.147	0.964	0.081	53	5	3	0.0655531	0.0838772	-0.0401817
7	TR521	2,3,7,8-tetrachloordibenzo-p-dioxine	Rat	SD	Female	Gavage	10	ng/kg	0	0	ng/g	0.001045	0	1.41	0.271	53	0	0	0	0.190458	0.325453
	TR521	2,3,7,8-tetrachloordibenzo-p-dioxine	Rat	SD	Female	Gavage	10	ng/kg	3	676.2	ng/g	0.001045	0.706629	1.675	0.471	54	0	0	0	0.275862	0.477763
	TR521	2,3,7,8-tetrachloordibenzo-p-dioxine	Rat	SD	Female	Gavage	10	ng/kg	10	2166.67	ng/g	0.001045	2.26417	1.916	0.251	53	0	0	0	0.130445	0.641732
	TR521	2,3,7,8-tetrachloordibenzo-p-dioxine	Rat	SD	Female	Gavage	10	ng/kg	22	4931	ng/g	0.001045	5.1529	2.858	0.395	53	0	0	0.00213175	0.137555	1.04066
	TR521	2,3,7,8-tetrachloordibenzo-p-dioxine	Rat	SD	Female	Gavage	10	ng/kg	46	9970	ng/g	0.001045	10.4186	2.405	0.485	53	20	20	0.376369	0.199657	0.857618
	TR521	2,3,7,8-tetrachloordibenzo-p-dioxine	Rat	SD	Female	Gavage	10	ng/kg	100	18280	ng/g	0.001045	19.1026	1.694	0.313	53	52	52	0.987359	0.183221	0.510308
8	TR526	TCDD + PeCDF + PCB126	Rat	SD	Female	Gavage	10	ng/kg	0	1.47	ng/g	0.001045	0.00153615	1.374	0.282	53	1	0	0	0.203127	0.297096
	TR526	TCDD + PeCDF + PCB126	Rat	SD	Female	Gavage	10	ng/kg	10	613.6	ng/g	0.001045	0.641212	1.277	0.221	53	1	0	2.28e-06	0.171787	0.229758
	TR526	TCDD + PeCDF + PCB126	Rat	SD	Female	Gavage	10	ng/kg	22	1675.5	ng/g	0.001045	1.7509	1.437	0.292	53	1	0	0.000139698	0.201149	0.342327
	TR526	TCDD + PeCDF + PCB126	Rat	SD	Female	Gavage	10	ng/kg	46	3625	ng/g	0.001045	3.78812	1.989	0.329	53	1	0	0.00328849	0.164295	0.674136
	TR526	TCDD + PeCDF + PCB126	Rat	SD	Female	Gavage	10	ng/kg	100	6660	ng/g	0.001045	6.9597	1.6	0.245	51	3	2	0.0383473	0.152239	0.458415
9	TR530	PCB126 + PCB153	Rat	SD	Female	Gavage	10	Âµg/kg	0	0	ng/g	0.001045	0	1.266	0.248	53	0	0	0	0.194051	0.217034
	TR530	PCB126 + PCB153	Rat	SD	Female	Gavage	10	Âµg/kg	10	2	ng/g	0.001045	0.00209	1.194	0.292	53	0	0	0	0.241013	0.148265
	TR530	PCB126 + PCB153	Rat	SD	Female	Gavage	10	Âµg/kg	100	43	ng/g	0.001045	0.044935	1.175	0.088	52	0	0	0.0055676	0.0747889	0.158471
	TR530	PCB126 + PCB153	Rat	SD	Female	Gavage	10	Âµg/kg	300	130	ng/g	0.001045	0.13585	1.727	0.405	52	5	5	0.0875591	0.231379	0.519618
	TR530	PCB126 + PCB153	Rat	SD	Female	Gavage	10	Âµg/kg	1000	208	ng/g	0.001045	0.21736	0.707	0.17	51	12	12	0.242927	0.237082	-0.374829
10	TR531	PCB126 + PCB118	Rat	SD	Female	Gavage	10	ng/kg	0	0	ng/g	0.001045	0	0.818	0.11	53	1	0	0	0.133872	-0.209854
	TR531	PCB126 + PCB118	Rat	SD	Female	Gavage	10	ng/kg	7	159.2	ng/g	0.001045	0.166364	0.82	0.22	51	1	0	0.000106869	0.263644	-0.233205
	TR531	PCB126 + PCB118	Rat	SD	Female	Gavage	10	ng/kg	22	502.6	ng/g	0.001045	0.525217	1.04	0.201	53	1	0	0.000960441	0.1915	0.0208846
	TR531	PCB126 + PCB118	Rat	SD	Female	Gavage	10	ng/kg	72	2047.4	ng/g	0.001045	2.13953	1.016	0.15	53	2	1	0.0138773	0.146843	0.00509197
	TR531	PCB126 + PCB118	Rat	SD	Female	Gavage	10	ng/kg	216	6053.2	ng/g	0.001045	6.32559	1.854	0.364	53	6	5	0.100445	0.194479	0.598434
	TR531	PCB126 + PCB118	Rat	SD	Female	Gavage	10	ng/kg	360	12478.4	ng/g	0.001045	13.0399	2.144	0.757	65	21	20	0.307875	0.34276	0.703931
11	TR559	Pentachlorobiphenyl 118	Rat	SD	Female	Gavage	10	Âµg/kg	0	0	ng/g	0.001045	0	2.36	0.25	52	0	0	0	0.105637	0.853082
	TR559	Pentachlorobiphenyl 118	Rat	SD	Female	Gavage	10	Âµg/kg	10	117	ng/g	0.001045	0.122265	3.18	1.15	51	0	0	0.00246871	0.350582	1.09543
	TR559	Pentachlorobiphenyl 118	Rat	SD	Female	Gavage	10	Âµg/kg	30	341.9	ng/g	0.001045	0.357285	1.72	0.3	51	0	0	0.00502514	0.173113	0.52734
	TR559	Pentachlorobiphenyl 118	Rat	SD	Female	Gavage	10	Âµg/kg	100	1146	ng/g	0.001045	1.19757	1.93	0.27	51	1	1	0.0111655	0.139219	0.647829
	TR559	Pentachlorobiphenyl 118	Rat	SD	Female	Gavage	10	Âµg/kg	220	2973.7	ng/g	0.001045	3.10752	2.12	0.22	52	1	1	0.0208485	0.103496	0.74606
	TR559	Pentachlorobiphenyl 118	Rat	SD	Female	Gavage	10	Âµg/kg	460	6259.5	ng/g	0.001045	6.54118	2.82	0.52	52	2	2	0.0337546	0.182858	1.02002
	TR559	Pentachlorobiphenyl 118	Rat	SD	Female	Gavage	10	Âµg/kg	1000	16269.1	ng/g	0.001045	17.0012	2.07	0.29	52	3	3	0.0618658	0.139416	0.71783
	TR559	Pentachlorobiphenyl 118	Rat	SD	Female	Gavage	10	Âµg/kg	4600	219659	ng/g	0.001045	229.544	7.83	1.37	49	13	13	0.271399	0.173651	2.04289

## Sheet: post_flat
variable	mean	median	sd	mad	q5	q95	rhat	ess_bulk	ess_tail
a1[1]	0.261748	0.254092	0.242462	0.252579	-0.128771	0.665986	1.00011	20062.5	29327.1
a1[2]	-0.155705	-0.151636	0.21242	0.215027	-0.509327	0.185406	0.999995	35961.1	38636.6
a1[3]	0.49871	0.504499	0.250577	0.246837	0.0746764	0.89902	1.00011	36112.4	39182.6
a1[4]	0.1491	0.156785	0.25468	0.254331	-0.281316	0.554301	1.00004	38233.4	39058.2
a1[5]	0.161194	0.164285	0.137193	0.134025	-0.068193	0.38039	1.00008	32701.6	35989
a1[6]	-0.1248	-0.120038	0.138375	0.134935	-0.361728	0.0940021	1.00025	31357.2	37032.4
a1[7]	0.559534	0.579092	0.181719	0.175537	0.231922	0.824816	1.00011	27542.9	34271.8
a1[8]	0.326448	0.330279	0.138445	0.133468	0.0954072	0.547297	1.00005	34229	36636.1
a1[9]	0.28694	0.286512	0.128226	0.126102	0.075394	0.497745	1.00002	32996.4	37467.3
a1[10]	-0.041579	-0.0478941	0.2044	0.200054	-0.365888	0.307861	1.00005	26899.9	30292.4
a1[11]	0.686124	0.687456	0.111339	0.108613	0.50196	0.867151	1.00016	28489.3	34805.2
b1[1]	5.98451	5.58641	3.25543	3.28767	1.37023	11.9289	0.999993	31481.1	28728.5
b1[2]	5.54418	5.07635	3.17523	3.19284	1.28951	11.4569	0.999976	39046.8	36534
b1[3]	6.35866	6.01048	1.63356	1.23266	4.43111	9.49883	1.00001	38050.9	38253.1
b1[4]	6.66319	6.26954	1.82327	1.42895	4.49741	10.2435	0.999984	37813.5	39296.3
b1[5]	5.11808	4.54704	2.76061	2.68044	1.7468	10.4543	1	37772.4	38907.4
b1[6]	2.864	2.42175	2.04755	1.8936	0.378075	6.83359	0.999986	37501.9	36449.8
b1[7]	5.18255	4.69663	3.2682	3.31992	0.773361	11.2853	0.999974	36815.9	34830.3
b1[8]	4.1147	3.50652	3.04758	3.01551	0.346339	9.98132	1.00002	39406.7	38794.5
b1[9]	3.98255	3.37701	3.00204	2.95247	0.317657	9.77862	0.999961	39003.1	36325.4
b1[10]	5.65625	5.16029	3.1911	3.24466	1.46006	11.5881	1.00009	38130.2	36776.2
b1[11]	5.38733	4.96673	2.85965	2.86679	1.51926	10.7214	1.00002	39094.8	38126
c1[1]	0.871062	0.0763038	2.06761	0.0670296	0.0152753	5.7317	0.999979	18079.8	28853.6
c1[2]	1.32213	0.624768	1.87377	0.597933	0.0843745	5.52507	1	35501.2	39187.1
c1[3]	0.158988	0.131625	0.0971824	0.0640277	0.0641868	0.348724	1.00001	36098.8	38811.1
c1[4]	0.176633	0.145961	0.108368	0.076209	0.065926	0.394692	0.999981	37174.8	38536.1
c1[5]	1.83292	1.50698	1.38064	1.24783	0.275561	4.48702	1.00006	36077.9	36740.1
c1[6]	4.92212	4.5203	2.99526	3.02918	0.786363	10.442	1.00013	38869	36722.1
c1[7]	1.96146	0.754932	2.53613	0.906869	0.0739015	7.47636	1.00012	27806.2	35475.6
c1[8]	3.83926	3.19179	3.01587	2.95719	0.270349	9.66847	1.00001	37803.7	35615.5
c1[9]	4.0005	3.38042	3.02719	2.94545	0.305864	9.83612	1.00006	38281.7	37777.5
c1[10]	0.51751	0.139421	1.41217	0.123991	0.0193663	2.84069	1.00004	25747.1	26142.1
c1[11]	2.7344	2.38583	1.84395	1.64652	0.423101	6.23156	1.00004	38298.1	37045.6
g1	1.07742	1.05087	0.0863459	0.052876	1.00371	1.23734	1.00001	38946.9	38916.3
sigma1_Y1[1]	0.261254	0.258079	0.0320267	0.0307873	0.214438	0.31883	1.00001	38470	37537
sigma1_Y1[2]	0.656469	0.651572	0.0631186	0.0617236	0.56146	0.767828	1.00005	39496.3	39265.8
sigma1_Y1[3]	0.232959	0.229367	0.0331099	0.0313679	0.185873	0.29241	0.999949	39076.4	40001.4
sigma1_Y1[4]	0.278859	0.275807	0.0323521	0.0313638	0.231124	0.336581	1.00005	39639.1	39800.6
sigma1_Y1[5]	0.215651	0.214359	0.0184236	0.0180824	0.187828	0.247876	1.00002	39805.5	37845.3
sigma1_Y1[6]	0.14704	0.146128	0.0127115	0.0124038	0.127831	0.169223	1.00007	39230.2	39277.8
sigma1_Y1[7]	0.200086	0.19826	0.0204314	0.0199052	0.169815	0.236566	1.00005	38405.4	38688.6
sigma1_Y1[8]	0.18393	0.182096	0.0198962	0.0190099	0.154463	0.219494	1.00003	39776.7	39313.1
sigma1_Y1[9]	0.215179	0.21298	0.0240796	0.0232234	0.17957	0.258174	0.999997	39282.6	38419
sigma1_Y1[10]	0.229123	0.227262	0.0227329	0.0221274	0.195285	0.269137	1.00015	40258.9	38897.1
sigma1_Y1[11]	0.189012	0.187875	0.0159843	0.0156716	0.164815	0.21705	1.00007	38518.2	39930.7
sigma2_Y1	0.323942	0.320773	0.0394758	0.0387183	0.264841	0.393126	1.00012	24550	31945.2
v2	0.919343	0.921572	0.0272297	0.0275633	0.871441	0.960057	0.999945	39228.2	39078.4
q2	0.00623404	0.00603568	0.00200891	0.00194907	0.00330834	0.00988022	0.999994	39230.9	39138.6
h2	3.6288	3.59224	0.421882	0.409283	3.00256	4.37549	1.00001	35865.9	38605.1
r2	7.283	7.10539	1.42137	1.3577	5.29677	9.87207	1.00004	35770.8	38128.5

## Sheet: post_hier
variable	mean	median	sd	mad	q5	q95	rhat	ess_bulk	ess_tail
a1[1]	0.204399	0.194545	0.224269	0.216409	-0.149156	0.594283	1.00006	26842.7	26988.6
a1[2]	-0.166662	-0.162963	0.204514	0.206216	-0.506275	0.163683	1.00003	37739.3	37617.2
a1[3]	0.564423	0.571011	0.242964	0.240558	0.155295	0.950829	1.00005	38452.9	37804.7
a1[4]	0.156285	0.164611	0.241266	0.239168	-0.253263	0.538222	1.00015	39545.4	38618.9
a1[5]	0.130006	0.130313	0.130447	0.128637	-0.0850356	0.341843	1.00012	36962.4	37900.2
a1[6]	-0.135515	-0.13178	0.132798	0.130064	-0.357905	0.0753639	1	36568.4	36534.8
a1[7]	0.506781	0.518557	0.184413	0.184211	0.188298	0.785707	0.999989	33559.9	37080
a1[8]	0.348798	0.351724	0.13626	0.131525	0.120827	0.567651	0.99999	36875.7	36428.7
a1[9]	0.212027	0.211449	0.134899	0.132522	-0.00935583	0.434769	1.00012	35026.8	37410
a1[10]	-0.0653136	-0.0689672	0.186542	0.183549	-0.362032	0.250654	1.00007	32718	33130.3
a1[11]	0.753764	0.754955	0.112765	0.111283	0.566977	0.937627	1.00002	34024.4	37029.1
b1[1]	6.32747	5.92851	3.1845	3.19693	1.9044	12.1268	1.00007	35577	29168.9
b1[2]	5.61612	5.14711	3.18508	3.22835	1.35415	11.5134	0.999975	39219.6	38475.2
b1[3]	6.40228	6.0511	1.64502	1.26859	4.45868	9.56655	0.999975	39523.8	39875.8
b1[4]	6.75668	6.36734	1.80483	1.42873	4.62386	10.267	1.00008	39455.2	39502.5
b1[5]	5.03588	4.45886	2.70973	2.62007	1.75558	10.2478	1.00003	39128.3	39166
b1[6]	2.97571	2.56103	2.00495	1.86502	0.512288	6.84794	1	38111.5	38866.2
b1[7]	5.38256	4.9211	3.26225	3.32101	0.94799	11.4601	1.0001	38898	38014.7
b1[8]	4.19355	3.61935	3.08041	3.05645	0.348842	10.0515	0.999994	39364.5	38129.1
b1[9]	4.01915	3.36391	3.04161	2.9826	0.319807	9.91325	0.999978	38748.2	38130.8
b1[10]	5.62449	5.12003	3.19819	3.25582	1.43887	11.5755	1.00006	39442.7	36880.4
b1[11]	5.53932	5.12831	2.88265	2.90235	1.63925	10.8771	0.999974	39171.9	37739.5
c1[1]	0.439562	0.0608657	1.44632	0.0455095	0.0141676	3.03501	1.00018	23864.9	19241.9
c1[2]	1.22048	0.597941	1.76705	0.557327	0.0805173	4.99048	1.00009	38015.2	39007.8
c1[3]	0.169315	0.141712	0.0996579	0.0672161	0.06969	0.366457	0.999964	38570.7	39057
c1[4]	0.182543	0.153189	0.107361	0.0761062	0.0717147	0.39615	1.00005	39692.6	39315
c1[5]	1.82611	1.50814	1.36762	1.24534	0.281438	4.45661	1.00001	38589	38065.9
c1[6]	4.76559	4.35772	2.94819	2.9644	0.729381	10.2117	1.00004	39104.9	38036.3
c1[7]	1.52124	0.507434	2.27139	0.558295	0.0582911	6.67597	1.00003	32954.7	37515.9
c1[8]	3.71514	3.04054	3.01796	2.96065	0.226153	9.61239	1.00003	38050	36607
c1[9]	3.95916	3.33721	3.00805	2.92713	0.287428	9.74285	1.00009	38617.8	37974.6
c1[10]	0.439604	0.140546	1.23071	0.124115	0.0173935	1.98206	0.999988	31784.4	28459.3
c1[11]	2.55449	2.22678	1.72802	1.56876	0.396737	5.85481	0.999993	39248.3	38043.1
g1	1.06472	1.04303	0.0692672	0.0446598	1.00308	1.19849	1.00001	39142.5	39350.4
sigma1_Y1[1]	0.261135	0.258096	0.0316864	0.0305389	0.214834	0.318117	1.00005	40114.4	38804.1
sigma1_Y1[2]	0.655673	0.650983	0.0634146	0.0622148	0.560343	0.766586	0.999991	38589.6	35207.1
sigma1_Y1[3]	0.232356	0.228627	0.0329743	0.0309525	0.185584	0.29196	1.00005	40462.4	39681.7
sigma1_Y1[4]	0.278769	0.275803	0.0322701	0.0311835	0.231386	0.336589	0.999983	41246.4	38580
sigma1_Y1[5]	0.215117	0.213909	0.0183195	0.0179922	0.187144	0.247079	1.00008	40451.6	39169
sigma1_Y1[6]	0.146882	0.14599	0.0127	0.0123775	0.127569	0.169266	0.999966	39938.6	39429.6
sigma1_Y1[7]	0.201548	0.199738	0.0209831	0.0202816	0.170565	0.238673	1.00001	40463.8	39511.5
sigma1_Y1[8]	0.184323	0.182601	0.0200207	0.0194318	0.154616	0.21968	0.999931	39985.8	39501.7
sigma1_Y1[9]	0.214414	0.212281	0.0241644	0.0233086	0.178884	0.257587	0.999973	40160.4	28579.8
sigma1_Y1[10]	0.228279	0.226404	0.0224953	0.0218791	0.194757	0.268343	1.00012	40608.1	39307.2
sigma1_Y1[11]	0.188438	0.187371	0.0159104	0.0156681	0.164303	0.216387	1.00008	40814.8	39738.7
sigma2_Y1	0.303226	0.299997	0.0394381	0.0380809	0.244577	0.372919	1.00019	22741.5	30328.5
v2[1]	0.932698	0.967345	0.107533	0.00390185	0.754448	0.999995	1	33856.4	32437.1
v2[2]	0.941405	0.967364	0.0737532	0.00387477	0.809441	0.999995	0.999986	32153.4	25749.7
v2[3]	0.957421	0.967712	0.0240259	0.00335787	0.936093	0.999996	1.00009	35847.8	23681.4
v2[4]	0.959615	0.967923	0.0199295	0.00304448	0.949057	0.999996	1.00005	35105.2	37305.6
v2[5]	0.947564	0.967288	0.0474469	0.0039873	0.86071	0.999995	1.00002	32549.1	32183.5
v2[6]	0.941996	0.967528	0.0915538	0.00363034	0.87126	0.999995	0.999994	35125.6	35256.3
v2[7]	0.962594	0.968085	0.0128056	0.00280419	0.96598	0.999996	0.99999	37292.7	29497.5
v2[8]	0.931872	0.967424	0.125459	0.00378524	0.811165	0.999995	1.00001	31470.1	21980.7
v2[9]	0.945034	0.967568	0.0782319	0.00357205	0.886335	0.999996	1.00001	32065.6	24598.7
v2[10]	0.942226	0.967522	0.0857408	0.00363921	0.865745	0.999995	0.999968	33179.2	23414.7
v2[11]	0.877651	0.966786	0.219551	0.00472819	0.279498	0.999994	1.00013	26359.9	26333.7
q2[1]	0.000624	0.000205	0.00108406	0.000293	1.03e-06	0.00259131	0.999976	38499.6	38215.7
q2[2]	0.000696	0.00023	0.00120149	0.000329	1.15e-06	0.00290597	1.00005	37499.4	25613.7
q2[3]	0.000732	0.000217	0.00170973	0.00031	1.1e-06	0.00291245	1.00007	38884.7	39256.8
q2[4]	0.000737	0.000214	0.00182357	0.000306	1.09e-06	0.00294498	1.00002	38823.3	34583.2
q2[5]	0.000654	0.000216	0.00113423	0.000309	1.09e-06	0.00272971	1.00003	38498.3	32858.6
q2[6]	0.000658	0.000216	0.00117541	0.000308	1.02e-06	0.00274353	0.99998	38289.8	34370.4
q2[7]	0.000589	0.000201	0.000989	0.000287	1.04e-06	0.00244555	1.00006	38834.5	37554.2
q2[8]	0.000672	0.00021	0.00134125	0.000302	1.07e-06	0.002769	1.00004	38619.4	38965.3
q2[9]	0.000637	0.00021	0.00118123	0.000301	9.94e-07	0.00263018	1.00002	39147.7	30844.2
q2[10]	0.000714	0.000219	0.00135272	0.000315	1.05e-06	0.00294288	1.00008	38763	39027.8
q2[11]	0.000909	0.000228	0.0024244	0.000328	1.07e-06	0.00362781	1.00008	39007	26476.7
h2[1]	4.33721	4.20695	0.948367	0.842262	3.03487	6.10218	1.00006	30041.3	25233.3
h2[2]	3.66471	3.63374	0.890315	0.830987	2.25471	5.15073	0.99995	34749.2	36963.5
h2[3]	4.88766	4.73043	1.07129	0.993439	3.44206	6.85942	1.00008	24204.7	24039.4
h2[4]	4.17881	4.08572	0.850127	0.776849	2.95916	5.70456	1.00011	34075.6	25791.2
h2[5]	3.43895	3.40093	0.665385	0.663924	2.42847	4.5934	1.00027	29341.9	37388.2
h2[6]	3.72133	3.67055	0.794316	0.751361	2.52226	5.09641	0.999973	32936.7	26800.8
h2[7]	3.76077	3.71066	0.689993	0.666631	2.71704	4.96531	1.00009	32384.1	24476
h2[8]	4.3032	4.18327	0.921482	0.821119	3.0336	5.95596	1.00004	31152.5	25584.1
h2[9]	3.23947	3.2008	0.762005	0.786829	2.06027	4.53522	1.00001	27078.1	37428.5
h2[10]	3.44157	3.41156	0.754213	0.744839	2.26132	4.73157	1.00013	31292.3	37953.1
h2[11]	4.76189	4.66362	0.935577	0.886079	3.41219	6.43346	1.00005	25174.3	24401.3
r2	5.67661	5.55681	0.971284	0.889183	4.33604	7.4213	1.00014	28828.8	25166.4
mu_vq[1]	3.31656	2.90875	2.73131	2.57528	2.62041	11.4203	1	27600	21432.6
mu_vq[2]	-2.88588	-2.44143	2.23863	2.03497	-7.22411	-0.104561	1.00001	37217.5	25493.5
sigma_vq[1]	1.40019	0.906462	1.59216	0.929336	0.0777077	4.29038	1.00009	33571.1	35107.6
sigma_vq[2]	0.888007	0.606736	1.95868	0.581668	0.0531122	2.55308	0.999992	39747.9	39419.3
mu_h2	3.96032	3.92545	0.571256	0.546903	3.09341	4.95235	1.00012	27246.8	24072
sigma_h2	0.882221	0.831873	0.498492	0.465095	0.159445	1.76545	1.00011	16305.9	10971.2
