# Supplementary material for: A Method to Calibrate Chemical-Agnostic Quantitative Adverse Outcome Pathways on Multiple Chemical Data
Source: Chem Res Toxicol. 2026 Apr 14;39(5):852–61. doi: 10.1021/acs.chemrestox.5c00435 (PMC13188161; doi:10.1021/acs.chemrestox.5c00435)
Supplement: Supplementary file 3 [file tx5c00435_si_003.zip]

Archive with 3 entries (3 files):
- Hill_DHill_Lognormal_summary_meta_flat_5_1.stan
- Hill_DHill_Lognormal_summary_meta_hier_5_1.stan
- test_Hill_DHill_lnorm_public.R
