# Supplementary material for: A Method to Calibrate Chemical-Agnostic Quantitative Adverse Outcome Pathways on Multiple Chemical Data
Source: Chem Res Toxicol. 2026 Apr 14;39(5):852–61. doi: 10.1021/acs.chemrestox.5c00435 (PMC13188161; doi:10.1021/acs.chemrestox.5c00435)
Supplement: Supplementary file 3 [file tx5c00435_si_003.zip › Hill_DHill_Lognormal_summary_meta_flat_5_1.stan]

functions{
  // Updated density function for sigma
  real Normal_Summary_lpdf(array[] real ymean, array[] real ysd, array[] int Nsub,
    // array[] real fd, array[] real sigma){
    // return -sum(to_vector(Nsub) .* log(to_vector(sigma))+ ((to_vector(Nsub)-1).*square(to_vector(ysd))+(to_vector(Nsub)).*square(to_vector(ymean)-to_vector(fd)))./(2*to_vector(sigma)^2));
    array[] real fd, real sigma){
    return -sum(to_vector(Nsub) .* log((sigma))+ ((to_vector(Nsub)-1).*square(to_vector(ysd))+(to_vector(Nsub)).*square(to_vector(ymean)-to_vector(fd)))./(2*(sigma)^2));
  }
  array[] real pow_vec(array[] real x, real power){
    array[size(x)] real x_power;
    for(n in 1:size(x)){
      x_power[n] = pow(x[n], power);
    }
    return x_power;
  }
}
data{
  int run_simu;                   // simulate or estimate
  int<lower=1> S;                 // number of chemicals
  // Y1 data
  int N1;                         // number of Y1 groups
  array[N1] real<lower=0, upper=1> d1;  // dose for Y1 in (0, 1)
  array[N1] real Lymean1;               // log-mean for Y1
  array[N1] real<lower=0> Lysd1;                 // log-SD for Y1
  array[N1] int Nsub1;                  // subjects per Y1 group
  array[N1] int<lower=1, upper=S> ss1;  // chemical index for Y1
  // Y2 data
  int N2;                         // number of Y2 groups
  array[N2] real<lower=0, upper=1> d2;  // dose for Y2 in (0, 1)
  array[N2] int ycount2;                // incidence count for Y2
  array[N2] int Nsub2;                  // subjects per Y2 group
  array[N2] int<lower=1, upper=S> ss2;  // chemical index for Y2
  // hyperpriors
  array[2] real prior_sigma;         // prior for sigma_Y1[s]
  array[2] real power_bound;            // lower and upper bounds for power g
  array[2] real prior_threshold;      // prior for threshold parameter
  array[2] real prior_background;     // prior for background parameter
  array[2] real prior_slope;         // prior for slope parameter
}
parameters{
  // dose-resposne part, continuous
  vector[S] a1;                   // chemical-specific intercept for Y1
  vector<lower=0>[S] b1;          // chemical-specific slope for Y1
  vector<lower=0>[S] c1;               // Hill function potency parameter for Y1
  real<lower=power_bound[1],upper=power_bound[2]> g1;// Hill function parameter for Y1 (not chemical-specific)
  vector<lower=0>[S] sigma1_Y1;         // within-group variation
  real<lower=0> sigma2_Y1;         // discrepancy
  // response-response part, binary
  real<lower=0, upper=1> v2;      // maximum p for Y2
  real<lower=0, upper=1> q2;      // max extra risk ratio for Y2
  real<lower=0> h2;                        // potency for Y2
  real<lower=power_bound[1],upper=power_bound[2]> r2;// power for Y2
  vector[N1] M1d1_raw;            // raw latent population mean at d1, log scale
  vector[N2] M1d2_raw;            // raw latent population mean at d2, log scale
  vector[N2] z_Y2;                // latent errors for Y2
}
transformed parameters{
  real z_v2 = logit(v2);
  real z_q2 = logit(q2);
  array[N1] real Lmu1d1;          // log-Y1 mean at d1 (per chemical, Hill function)
  array[N2] real Lmu1d2;          // latent log-Y1 mean at d2 (per chemical, Hill function)
  array[N2] real LEy1d2;  // latent Y1 at d2 in (0, +)
  array[N2] real<lower=0, upper=1> p2d2; // latent probability for Y2
  array[N1] real M1d1;            // latent population mean at d1, log scale
  array[N2] real M1d2;            // latent population mean at d2, log scale
  // Y1 mean at d1 (chemical-specific, Hill function)
  for(n1 in 1:N1){
    Lmu1d1[n1] = (a1[ss1[n1]] + (b1[ss1[n1]] * pow(d1[n1], g1)) / (pow(c1[ss1[n1]], g1) + pow(d1[n1], g1)));
    M1d1[n1] = Lmu1d1[n1] + M1d1_raw[n1] * sigma2_Y1;  // NCT 
  }
  // Y1 mean at d2 and link to Y2 (chemical-specific, Hill function)
  for(n2 in 1:N2){
    Lmu1d2[n2] = (a1[ss2[n2]] + (b1[ss2[n2]] * pow(d2[n2], g1)) / (pow(c1[ss1[n2]], g1) + pow(d2[n2], g1)));
    M1d2[n2] = Lmu1d2[n2] + M1d2_raw[n2] * sigma2_Y1;  // NCT 
    LEy1d2[n2] = M1d2[n2] + z_Y2[n2] * sigma1_Y1[ss2[n2]];
    // p2d2[n2] = v2*(1+q2*pow(y1d2[n2]/h2,-r2))/(1+pow(y1d2[n2]/h2,-r2)); // updated DHill function
    real L = -r2 * (LEy1d2[n2] - log(h2));
    p2d2[n2] = v2 * (1-(1-q2) * inv_logit(L));
  }
}
model{
  // priors
  sigma1_Y1 ~ cauchy(prior_sigma[1], prior_sigma[2]);
  sigma2_Y1 ~ cauchy(prior_sigma[1], prior_sigma[2]);
  a1 ~ normal(prior_threshold[1], prior_threshold[2]); 
  b1 ~ normal(prior_threshold[1], prior_threshold[2]); 
  c1 ~ normal(prior_background[1], prior_background[2]); 
  g1 ~ normal(prior_threshold[1], prior_threshold[2]); 
  M1d1_raw ~ std_normal();
  M1d2_raw ~ std_normal();
  z_Y2 ~ std_normal();
  v2 ~ beta(prior_slope[1],prior_slope[2]);
  q2 ~ beta(prior_slope[2],prior_slope[1]);
  vector[2] z_vq;
  z_vq[1] = z_v2;
  z_vq[2] = z_q2;
  z_vq ~ multi_normal([0,0]',diag_matrix([1,1]'));
  h2 ~ normal(prior_threshold[1], prior_threshold[2]);     
  r2 ~ normal(prior_threshold[1], prior_threshold[2]);     
  // Model
  if(run_simu == 0){
    for(n1 in 1:N1){
      target += Normal_Summary_lpdf({Lymean1[n1]} | {Lysd1[n1]}, {Nsub1[n1]}, {M1d1[n1]}, sigma1_Y1[ss1[n1]]);
    }
    ycount2 ~ binomial(Nsub2, p2d2);
  }
}
generated quantities{
  array[N1] real log_lik_y1;
  array[N2] real log_lik_y2;
  array[N2] real log_lik;
  array[N1] real Lymean1_pred;
  array[N1] real<lower=0> Lysd1_pred;
  array[N1] real Ly1_pred;
  array[N2] int ycount2_pred;
  // Y1 log-likelihood (per chemical)
  for(n in 1:N1){
    log_lik_y1[n] = Normal_Summary_lpdf({Lymean1[n]} | {Lysd1[n]}, {Nsub1[n]}, {M1d1[n]}, sigma1_Y1[ss1[n]]);
    Lymean1_pred[n] = normal_rng(M1d1[n],sigma1_Y1[ss1[n]]/sqrt(Nsub1[n]));
    Lysd1_pred[n] = sigma1_Y1[ss1[n]] * sqrt(chi_square_rng(Nsub1[n]-1)/(Nsub1[n]-1));
    Ly1_pred[n] = Lymean1_pred[n]+std_normal_rng()*sigma1_Y1[ss1[n]];
  }
  // Y2 log-likelihood (per chemical)
  for(n in 1:N2){
    log_lik_y2[n] = binomial_lpmf(ycount2[n] | Nsub2[n], p2d2[n]);
    ycount2_pred[n] = binomial_rng(Nsub2[n], p2d2[n]);
  }
  for (n in 1:N2) {
    if (N1 == N2) {
      log_lik[n] = log_lik_y1[n] + log_lik_y2[n];
    } else {
      log_lik[n] = log_lik_y2[n];
    }
  }
}
