# Supplementary material for: A Method to Calibrate Chemical-Agnostic Quantitative Adverse Outcome Pathways on Multiple Chemical Data
Source: Chem Res Toxicol. 2026 Apr 14;39(5):852–61. doi: 10.1021/acs.chemrestox.5c00435 (PMC13188161; doi:10.1021/acs.chemrestox.5c00435)
Supplement: Supplementary file 3 [file tx5c00435_si_003.zip › test_Hill_DHill_lnorm_public.R]

# Settings------
dir_code <- ""
dir_storage <- ""
dir_working <- ""
i_warmup <- 1e3
i_sample <- 1e3
iter <- 50

taskID <- as.integer(Sys.getenv("SLURM_ARRAY_TASK_ID"))
stan_path <- "./cmdstan/cmdstan-2.38.0"

source(
  file.path(dir_code,"utilities.R")
)           # source my utility functions
set_cmdstan_path(stan_path)
# Load simulated data-------

Hetero <- taskID
for(i in 1:iter){
  iterID <- (Hetero-1)*iter+i
  df_ind_y1 <- read.csv(
    file.path(dir_storage,paste0("T",iterID,"_y_ind_DR1_Hill.csv"))
  ) 
  
  df_ind_y2 <- read.csv(
    file.path(dir_storage,paste0("T",iterID,"_y_ind_DR2_DHill.csv"))
  )
  df_sum_y1 <- read.csv(
    file.path(dir_storage,paste0("T",iterID,"_y_sum_DR1_Hill.csv"))
  )
  df_sum_y2 <- read.csv(
    file.path(dir_storage,paste0("T",iterID,"_y_sum_DR2_DHill.csv"))
  )

  datalist_ind <- data_to_stan_RR_ind_con(df_ind_y1,df_ind_y2)
  # Ship to stan------
  df_logy1 <- lnorm_logpars(df_sum_y1$ymean,df_sum_y1$ysd)
  datalist_sum <- list(
      S = n_distinct(df_sum_y1$ss),
      N1 = nrow(df_sum_y1),
      N2 = nrow(df_sum_y2),
      ss1 = df_sum_y1$ss %>% as.integer(),
      ss2 = df_sum_y2$ss %>% as.integer(),
      Nsub1 = df_sum_y1$n %>% as.integer(),
      Nsub2 = df_sum_y2$n %>% as.integer(),
      d1 = df_sum_y1$dose,
      d2 = df_sum_y2$dose,
      Lymean1 =df_logy1$Lmean,
      Lysd1 = df_logy1$LSD,
      ycount2 = df_sum_y2$Incidence
  )
    
  # Priors and inits----
  priors <- list(
    nu = 3,
    prior_sigma = c(0,0.5),
    power_bound =c(1,18),
    dir1 =c(0,Inf),
    dir2=c(0,1),
    prior_background = c(0,1),
    prior_threshold = c(0,5),
    prior_slope =c(1,1),
    prior_power =c(2,2),
    run_simu = 0
  )
  inits_flat <- function() {
    list(
      a1 = rep(1, datalist_sum$S),  # Reasonable default values
      b1 = rep(1, datalist_sum$S),
      c1 = 1,
      g1 = 2,
      sigma_Y1 = 0.1,
      v2 = 0.9,
      b2 = 0.1,
      a2 = 0,
      g2 = 2,
      z_Y2 = rep(0, datalist_sum$N2)
    )
  }
  inits_hier <- function() {
    list(
      a1 = rep(1, datalist_sum$S),  # Reasonable default values
      b1 = rep(1, datalist_sum$S),
      c1 = 1,
      g1 = 2,
      sigma_Y1 = 0.1,
      v2 = rep(0.9, datalist_sum$S),
      b2 = rep(0.1, datalist_sum$S),
      v2_alpha = 50,
      v2_beta = 5,
      b2_alpha = 5,
      b2_beta = 50,
      a2 = 0.5,
      g2 = 2,
      z_Y2 = rep(0, datalist_sum$N2)
    )
  }
  #  Compile------
  model_HDH_sum_meta_flat <- cmdstan_model(
    file.path(dir_code,"Hill_DHill_Lognormal_summary_meta_flat_5_1.stan")
  )
  model_HDH_sum_meta_hier <- cmdstan_model(
    file.path(dir_code,"Hill_DHill_Lognormal_summary_meta_hier_5_1.stan")
  )
  
  # Sampling-------
  model_HDH_sum_meta_flat$sample(
    data = append(datalist_sum,priors),init = inits_flat,
    iter_warmup = i_warmup,iter_sampling = i_sample,
    output_dir = dir_storage,output_basename = paste0("T",iterID,"_fit_HDH_sum_meta_flat")
  )
  model_HDH_sum_meta_hier$sample(
    data = append(datalist_sum,priors),init = inits_hier,
    iter_warmup = i_warmup,iter_sampling = i_sample,
    max_treedepth = 12,
    output_dir = dir_storage,output_basename = paste0("T",iterID,"_fit_HDH_sum_meta_hier")
  )
}
